# Supplementary material for: Metabolic Network Modularity in Archaea Depends on Growth Conditions
Source: PLoS One. 2011 Oct 6;6(10):e25874. doi: 10.1371/journal.pone.0025874 (PMC3188556; doi:10.1371/journal.pone.0025874)
Supplement: Table S1 — A list of 45 archaeal species. This table includes the species name, KEGG ID (see [32]), genome size, number of protein-encoding genes, lifestyle, oxygen requirements, trophic requirement, optimal growth temperature, and optimal growth pH for each archaeon. In addition, it includes the parameters in each archaeal metabolic network: the number of nodes (i.e., network size), the number of links, , the number of modules (), , and . (XLS) [file pone.0025874.s001.xls]

## Sheet: Sheet1
Species	KEGG ID	Genome size	#Protein genes	Lifestyle	Oxygen	Trophic	Temperature opt. (℃)	pH opt.	#Nodes	#Links	Q_real	#Modules (M)	Q_rand	Qm
Pyrobaculum aerophilum	pai	2222430	2604	Aquatic	Facultative	Facultative	100	7	249	592	0.800504	14	0.739844	0.321417
Methanoplanus petrolearius	mpi	2843290	2785	Aquatic	Anaerobic	Autotrophic	37	7	234	552	0.821	16	0.74213	0.403696
Methanocaldococcus jannaschii	mja	1739927	1771	Aquatic	Anaerobic	Autotrophic	85	7	216	510	0.814048	13	0.73783	0.411441
Methanoculleus marisnigri	mem	2478101	2490	Aquatic	Anaerobic	Autotrophic	45	6.6	253	584	0.830075	14	0.759865	0.416168
Methanocorpusculum labreanum	mla	1804962	1741	Aquatic	Anaerobic	Autotrophic	37	7	242	542	0.8387	15	0.775781	0.399354
Methanosarcina acetivorans	mac	5751492	4540	Aquatic	Anaerobic	Autotrophic	40	7	280	660	0.826309	19	0.751068	0.383295
Methanococcoides burtonii	mbu	2575032	2273	Aquatic	Anaerobic	Autotrophic	23.4	7.7	264	606	0.835169	16	0.763884	0.41059
Methanococcus vannielii	mvn	1720048	1678	Aquatic	Anaerobic	Autotrophic	40	9	245	574	0.832	16	0.750295	0.436447
Methanococcus voltae	mvo	1936387	1717	Aquatic	Anaerobic	Autotrophic	40	8	224	522	0.836247	17	0.748799	0.454565
Methanococcus maripaludis	mmp	1661137	1722	Aquatic	Anaerobic	Autotrophic	40	8	237	558	0.830905	16	0.744241	0.448434
Methanococcus aeolicus	mae	1569500	1490	Aquatic	Anaerobic	Autotrophic	40	8	235	548	0.827328	15	0.749992	0.421815
Archaeoglobus fulgidus	afu	2178400	2420	Aquatic	Anaerobic	Facultative	83	7	272	608	0.822325	21	0.779802	0.246396
Pyrococcus abyssi	pab	1768562	1781	Aquatic	Anaerobic	Heterotrophic	96	6.8	222	498	0.819922	16	0.770517	0.29587
Thermococcus barophilus	tba	2064237	2265	Aquatic	Anaerobic	Heterotrophic	85	7	219	476	0.831686	15	0.782317	0.326913
Hyperthermus butylicus	hbu	1667163	1603	Aquatic	Anaerobic	Heterotrophic	106	7	144	332	0.797322	12	0.723854	0.381032
Pyrococcus furiosus	pfu	1908256	2125	Aquatic	Anaerobic	Heterotrophic	100	7	256	584	0.812342	18	0.767209	0.254648
Pyrococcus horikoshii	pho	1738505	1950	Aquatic	Anaerobic	Heterotrophic	98	7	162	344	0.832173	13	0.784275	0.34508
Methanospirillum hungatei	mhu	3544738	3139	Multiple	Anaerobic	Autotrophic	45	7.4	260	594	0.826027	14	0.767072	0.365048
Methanobrevibacter smithii	msi	1853160	1793	Multiple	Anaerobic	Autotrophic	39	7.4	230	518	0.828647	15	0.769136	0.362437
Methanosarcina barkeri	mba	4873766	3624	Multiple	Anaerobic	Autotrophic	45	7	286	672	0.826163	19	0.755212	0.369234
Methanosarcina mazeii	mma	4096345	3368	Multiple	Anaerobic	Autotrophic	42	7.2	268	632	0.822369	16	0.750628	0.383905
Metallosphaera sedula	mse	2191517	2256	Specialized	Aerobic	Autotrophic	75	3	252	594	0.796359	14	0.746737	0.272897
Sulfolobus acidocaldarius	sai	2225959	2224	Specialized	Aerobic	Facultative	75	3	246	578	0.792513	15	0.74539	0.250731
Sulfolobus solfataricus	sso	2992245	2978	Specialized	Aerobic	Facultative	85	4.5	262	614	0.79786	16	0.749606	0.256814
Picrophilus torridus	pto	1545895	1537	Specialized	Aerobic	Heterotrophic	60	0.7	265	624	0.821175	15	0.746496	0.399701
Haloterrigena turkmenica	htu	5440782	5113	Specialized	Aerobic	Heterotrophic	45	7	353	828	0.824579	18	0.762766	0.340234
Aeropyrum pernix	ape	1669696	1700	Specialized	Aerobic	Heterotrophic	95	7	201	480	0.791094	15	0.728133	0.306828
Thermoplasma acidophilum	tac	1564906	1484	Specialized	Facultative	Heterotrophic	59	2	201	494	0.787933	14	0.70962	0.357673
Thermoplasma volcanium	tvo	1584804	1501	Specialized	Facultative	Heterotrophic	60	2	196	470	0.797048	13	0.72312	0.36972
Thermoproteus neutrophilus	tne	1769823	1966	Specialized	Anaerobic	Autotrophic	85	6.5	217	516	0.803204	13	0.735035	0.362519
Methanothermobacter themautotrophicus	mth	1751377	1873	Specialized	Anaerobic	Autotrophic	70	7.6	211	484	0.816141	14	0.752136	0.362768
Methanothermus fervidus	mfv	1243342	1283	Specialized	Anaerobic	Autotrophic	85	6.5	205	470	0.815672	13	0.751407	0.374351
Methanocaldococcus fervens	mfe	1507251	1581	Specialized	Anaerobic	Autotrophic	85	6.5	235	550	0.82804	16	0.748655	0.42037
Methanocaldococcus infernus	mif	1328194	1441	Specialized	Anaerobic	Autotrophic	85	6.5	224	524	0.830284	15	0.746223	0.44926
Methanocaldococcus vulcanius	mvu	1761737	1742	Specialized	Anaerobic	Autotrophic	80	6.5	234	546	0.825726	14	0.74996	0.424196
Methanopyrus kandleri	mka	1694969	1687	Specialized	Anaerobic	Autotrophic	98	6.5	199	448	0.824767	14	0.761642	0.378156
Pyrobaculum islandicum	pis	1826402	1978	Specialized	Anaerobic	Facultative	100	6	241	580	0.793662	14	0.731448	0.315611
Archaeoglobus profundus	apo	1563423	1823	Specialized	Anaerobic	Facultative	82	6	195	436	0.820691	14	0.765582	0.338115
Ferroglobus placidus	fpl	2196266	2480	Specialized	Anaerobic	Facultative	85	7	253	570	0.831074	18	0.773207	0.337935
Caldivirga maquilingensis	cma	2077567	1963	Specialized	Anaerobic	Heterotrophic	85	4.2	253	608	0.8063	15	0.737651	0.350819
Thermofilum pendens	tpe	1813393	1878	Specialized	Anaerobic	Heterotrophic	88	5.5	124	276	0.806054	12	0.73512	0.39072
Staphylothermus hellenicus	shc	1580347	1599	Specialized	Anaerobic	Heterotrophic	85	6	143	306	0.802127	11	0.767625	0.243887
Themococcus kodakaraeinsis	tko	2088737	2306	Specialized	Anaerobic	Heterotrophic	95	7	217	482	0.818538	17	0.773599	0.268167
Staphylothermus marinus	smr	1570485	1573	Specialized	Anaerobic	Heterotrophic	92	6.5	150	322	0.809922	11	0.769662	0.288747
Thermosphaera aggregans	tag	1316595	1387	Specialized	Anaerobic	Heterotrophic	85	6.5	79	168	0.777282	9	0.720721	0.336336
